# Supplementary material for: Influence of Immobilization, Stretching, and Activity on Isometric Muscle Strength and Gait in Young People with Spastic Cerebral Palsy
Source: J Clin Med. 2026 May 18;15(10):3869. doi: 10.3390/jcm15103869 (PMC13207777; doi:10.3390/jcm15103869)
Supplement: Supplementary file 1 [file jcm-15-03869-s001.zip]

Archive with 1 entries (1 files):
- jcm-4247153-supplementary.pdf
